# Supplementary material for: Modeling Parkinson’s pathology in human iPSC dopaminergic neurons uncovers key mechanisms of Lewy body formation and heterogeneity
Source: Sci Adv. 2026 Jul 10;12(28):eaed8851. doi: 10.1126/sciadv.aed8851 (PMC13353426; doi:10.1126/sciadv.aed8851)
Supplement: Supplementary file 2 — Data S1 [file sciadv.aed8851_data_s1.zip]

Archive with 1 entries (1 files):
- aed8851_data_s1.xlsx
