# Supplementary material for: Modeling Parkinson’s pathology in human iPSC dopaminergic neurons uncovers key mechanisms of Lewy body formation and heterogeneity
Source: Sci Adv. 2026 Jul 10;12(28):eaed8851. doi: 10.1126/sciadv.aed8851 (PMC13353426; doi:10.1126/sciadv.aed8851)
Supplement: Supplementary file 2 — Data S1 [file sciadv.aed8851_data_s1.zip › aed8851_data_s1.xlsx]

## Sheet: Figure 1
	Figure 1B
	N (biological replicates)	DIV9	DIV23	DIV30
	N1	75.7054	85.164	82.0823
	N2	90	88.6447	71.9928
	N3	78	83.758	70.7952
	N4	79	83.8941	85
	Figure 1C
	N (biological replicates)	DIV9	DIV23	DIV30
	N1	49.6803	197.905	309.27
	N2	89.5522	313.433	381.305
	N3	83.6634	254.127	306.276
	Figure 1F
	N (biological replicates)	D1	D3	D5	D7	D10
	N1	64.3564	75	97.8261	89.7436	84.1463
	N2	70.5882	81.8182	90.9091	74.6667	85.8974
	N3	53.8462	81.25	80	78.1818	78.6517
	N4	80	84.6154	70	81.3559	85.8711
	N5	85.7143	66.6667	85.7143	68.4211	84.2334
	N6	81.8182	81.8182	80	78.5714	83.6798
	Figure 1I
	Length
	1,130.705
	2,139.457
	3,246.893
	4,218.834
	5,184.339
	6,151.285
	7,225.687
	8,144.851
	9,175.771
	10,168.965
	11,104.735
	12,156.945
	13,180.630
	14,97.724
	15,196.929
	16,260.104
	17,119.428
	18,111.527
	19,141.366
	Figure 1K
	N (biological replicates)	D14	D21	D42	D56
	N1	0	1.68067	14.6565	36.2903
	N2	0	2.07469	15.3987	45.9259
	N3	1.2329	5.40541	17.1296	35.2273
	N4	2.56751	5.40541	24.5443	25.78

## Sheet: Figure 2
	Figure 2D
	N (biological replicates)	Filaments	Tiny Tiny filaments	Speckled	plain LB	LB + speckled aggregates
	N1	82.6087	2.17391	2.17391	2.17391	10.8696
	N2	78.1818	10.9091	1.81818	1.81818	7.27273
	N3	78.3784	8.10811	5.40541	2.7027	5.40541
	N4	68.5714	9.52381	7.93651	5.39682	8.57143
	Figure 2E
	N (biological replicates)	Filaments	Tiny Tiny filaments	Speckled	plain LB	LB + speckled aggregates
	N1	27.451	11.7647	23.5294	25.4902	11.7647
	N2	27.9221	22.0779	5.84416	28.5714	15.5844
	N3	28.5714	9.52381	7.93651	25.3968	28.5714
	N4	33	16	19	19	13

## Sheet: Figure 5
class1-filament-diameters	class2-filament-diameters
5.38932	4.1666
5.38932	4.1666
5.38932	4.1666
5.38932	4.1666
5.38932	4.1666
5.38932	4.1666
5.38932	4.1666
5.38932	4.1666
5.38932	4.1666
5.38932	4.1666
5.38932	4.1666
10.7786	4.1666
10.7786	4.1666
5.38932	4.1666
5.38932	4.1666
5.38932	4.1666
5.38932	4.1666
5.38932	4.1666
5.38932	4.1666
5.38932	4.1666
5.38932	4.1666
5.38932	4.1666
5.38932	4.1666
5.38932	4.1666
5.38932	4.1666
5.38932	4.1666
5.38932	4.1666
7.62165	4.1666
5.38932	4.1666
7.62165	4.1666
7.62165	4.1666
5.38932	4.1666
7.62165	4.1666
9.33458	4.1666
9.33458	4.1666
9.33458	4.1666
10.7786	4.1666
10.7786	4.1666
10.7786	4.1666
10.7786	4.1666
12.0509	4.1666
13.2011	4.1666
13.2011	4.1666
15.2433	4.1666
12.0509	4.1666
12.0509	4.1666
10.7786	4.1666
12.0509	4.1666
10.7786	4.1666
12.0509	4.1666
5.38932	4.1666
7.62165	4.1666
5.38932	4.1666
7.62165	4.1666
5.38932	4.1666
5.38932	4.1666
5.38932	4.1666
7.62165	4.1666
7.62165	4.1666
9.33458	4.1666
10.7786	4.1666
7.62165	5.38932
9.33458	5.38932
9.33458	7.62165
9.33458	8.3332
9.33458	6.81215
7.62165	8.3332
10.7786	8.3332
10.7786	6.81215
10.7786	7.62165
12.0509	6.81215
10.7786	4.1666
10.7786	4.1666
10.7786	7.62165
10.7786	7.62165
10.7786	5.38932
12.0509	6.81215
13.2011	8.3332
9.33458	8.3332
5.38932	8.3332
5.38932	8.3332
15.2433	8.3332
5.38932	4.1666
5.38932	6.81215
5.38932	8.3332
5.38932	4.1666
5.38932	6.81215
5.38932	6.81215
9.33458	4.1666
7.62165	6.81215
7.62165	4.1666
7.62165	4.1666
5.38932	4.1666
7.62165	6.81215
5.38932	6.81215
5.38932	6.81215
5.38932	6.81215
10.7786	4.1666
10.7786	8.3332
12.0509	6.81215
13.2011	4.1666
12.0509	4.1666
10.7786	4.1666
12.0509	4.1666
10.7786	4.1666
12.0509	4.1666
10.7786	4.1666
12.0509	8.3332
12.0509	4.1666
12.0509	8.3332
9.33458	8.3332
9.33458	8.3332
7.62165	4.1666
7.62165	8.3332
7.62165	4.1666
9.33458	4.1666
7.62165	8.3332
10.7786	8.3332
5.38932	4.1666
5.38932	8.3332
5.38932	6.81215
5.38932	5.38932
5.38932	7.62165
5.38932	5.38932
5.38932	6.81215
5.38932	8.3332
5.38932	6.81215
5.38932	4.1666
5.38932	8.3332
5.38932	4.1666
5.38932	8.3332
5.38932	8.3332
5.38932	4.1666
5.38932	8.3332
7.62165	8.3332
7.62165	4.1666
7.62165	4.1666
7.62165	6.81215
5.38932	6.81215
5.38932	4.1666
12.0509	6.81215
7.62165	6.81215
12.0509	6.81215
12.0509	4.1666
5.38932	6.81215
15.2433	4.1666
5.38932	4.1666
9.33458	4.1666
10.7786	4.1666
15.2433	4.1666
9.33458	4.1666
9.33458	4.1666
12.0509	8.3332
7.62165	8.3332
7.62165	8.3332
7.62165	8.3332
5.38932	6.81215
7.62165	6.81215
9.33458	6.81215
10.7786	8.3332
10.7786	8.3332
9.33458	8.3332
7.62165	8.3332
7.62165	8.3332
5.38932	8.3332
5.38932	6.81215
5.38932	4.1666
5.38932	4.1666
5.38932	4.1666
5.38932	4.1666
7.62165	4.1666
9.33458	4.1666
7.62165	4.1666
7.62165	4.1666
7.62165	4.1666
5.38932	4.1666
5.38932	4.1666
5.38932	4.1666
5.38932	4.1666
5.38932	4.1666
5.38932	4.1666
5.38932	4.1666
5.38932	5.38932
5.38932	5.38932
5.38932	6.81215
5.38932	8.3332
5.38932	4.1666
5.38932	5.38932
5.38932	4.1666
5.38932	4.1666
5.38932	8.3332
5.38932	8.3332
5.38932	8.3332
7.62165	8.3332
7.62165	8.3332
5.38932	6.81215
7.62165	6.81215
5.38932	5.38932
5.38932	8.3332
7.62165	6.81215
5.38932	8.3332
10.7786	5.38932
5.38932	5.38932
10.7786	5.38932
10.7786	4.1666
7.62165	4.1666
15.2433	4.1666
5.38932	4.1666
5.38932	4.1666
5.38932	6.81215
5.38932	6.81215
5.38932	6.81215
5.38932	4.1666
5.38932	4.1666
5.38932	4.1666
5.38932	4.1666
5.38932	5.38932
7.62165	6.81215
5.38932	4.1666
5.38932	5.38932
10.7786	4.1666
7.62165	6.81215
10.7786	4.1666
15.2433	6.81215
10.7786	4.1666
7.62165	4.1666
10.7786	4.1666
7.62165	4.1666
9.33458	5.38932
9.33458	4.1666
5.38932	5.38932
5.38932	6.81215
5.38932	4.1666
5.38932	6.81215
5.38932	5.38932
9.33458	8.3332
5.38932	6.81215
5.38932	6.81215
5.38932	8.3332
5.38932	8.3332
5.38932	5.38932
5.38932	5.38932
5.38932	8.3332
5.38932	5.38932
5.38932	5.38932
5.38932	6.81215
5.38932	6.81215
5.38932	8.3332
5.38932	8.3332
5.38932	8.3332
5.38932	4.1666
5.38932	8.3332
5.38932	4.1666
12.0509	4.1666
16.168	8.3332
16.168	4.1666
15.2433	4.1666
16.168	4.1666
15.2433	8.3332
15.2433	8.3332
15.2433	4.1666
13.2011	4.1666
13.2011	4.1666
13.2011	6.81215
12.0509	4.1666
12.0509	4.1666
12.0509	4.1666
12.0509	4.1666
12.0509	6.81215
13.2011	6.81215
12.0509	7.62165
10.7786	6.81215
10.7786	4.1666
9.33458	6.81215
12.0509	6.81215
17.8744	4.1666
7.62165	4.1666
13.2011	8.3332
12.0509	4.1666
10.7786	6.81215
9.33458	4.1666
7.62165	4.1666
5.38932	6.81215
5.38932	4.1666
5.38932	4.1666
13.2011	4.1666
10.7786	6.81215
10.7786	8.3332
10.7786	6.81215
5.38932	6.81215
13.2011	6.81215
5.38932	4.1666
5.38932	8.3332
5.38932	4.1666
9.33458	4.1666
5.38932	4.1666
7.62165	4.1666
5.38932	4.1666
15.2433	5.38932
7.62165	4.1666
5.38932	5.38932
5.38932	4.1666
5.38932	4.1666
5.38932	4.1666
5.38932	5.38932
5.38932	5.38932
5.38932	5.38932
5.38932	5.38932
5.38932	4.1666
5.38932	4.1666
12.0509	5.38932
5.38932	6.81215
5.38932	6.81215
5.38932	6.81215
5.38932	4.1666
5.38932	5.38932
5.38932	4.1666
5.38932	4.1666
5.38932	4.1666
5.38932	4.1666
5.38932	4.1666
7.62165	4.1666
16.168	6.81215
5.38932	8.3332
5.38932	6.81215
7.62165	6.81215
7.62165	4.1666
10.7786	4.1666
10.7786	6.81215
10.7786	6.81215
7.62165	6.81215
9.33458	8.3332
7.62165	7.62165
9.33458	6.81215
7.62165	6.81215
7.62165	6.81215
7.62165	8.3332
5.38932	8.3332
5.38932	8.3332
5.38932	6.81215
16.168	8.3332
13.2011	6.81215
12.0509	8.3332
10.7786	6.81215
9.33458	6.81215
12.0509	6.81215
10.7786	7.62165
9.33458	6.81215
7.62165	8.3332
5.38932	6.81215
9.33458	6.81215
9.33458	8.3332
7.62165	6.81215
5.38932	4.1666
5.38932	6.81215
5.38932	4.1666
5.38932	4.1666
5.38932	6.81215
10.7786	7.62165
5.38932	4.1666
7.62165	6.81215
5.38932	6.81215
5.38932	4.1666
5.38932	4.1666
10.7786	4.1666
10.7786	4.1666
7.62165	4.1666
12.0509	8.3332
12.0509	8.6862
5.38932	4.1666
5.38932	4.1666
12.0509	6.81215
5.38932	4.1666
5.38932	4.1666
5.38932	4.1666
5.38932	6.81215
5.38932	6.81215
5.38932	6.81215
5.38932	6.81215
5.38932	6.81215
5.38932	6.81215
12.0509	4.1666
15.2433	6.81215
12.0509	8.3332
13.2011	6.81215
5.38932	6.81215
7.62165	6.81215
5.38932	8.3332
7.62165	6.81215
5.38932	4.1666
5.38932	6.81215
5.38932	9.92406
5.38932	6.81215
5.38932	9.92406
5.38932	6.81215
12.0509	6.81215
10.7786	4.1666
10.7786	4.1666
7.62165	4.1666
5.38932	6.81215
5.38932	8.3332
5.38932	4.1666
5.38932	6.81215
5.38932	4.1666
7.62165	8.3332
7.62165	8.3332
5.38932	6.81215
5.38932	6.81215
5.38932	4.1666
12.0509	4.1666
12.0509	4.1666
12.0509	4.1666
12.0509	4.1666
5.38932	6.81215
5.38932	6.81215
5.38932	8.6862
5.38932	6.81215
5.38932	6.81215
5.38932	4.1666
5.38932	10.7786
5.38932	6.81215
5.38932	6.81215
5.38932	11.293
5.38932	8.3332
5.38932	4.1666
5.38932	6.81215
5.38932	6.81215
7.62165	4.1666
5.38932	4.1666
5.38932	6.81215
5.38932	4.1666
5.38932	4.1666
5.38932	4.1666
15.2433	4.1666
5.38932	6.81215
5.38932	6.81215
15.2433	4.1666
5.38932	4.1666
5.38932	6.81215
5.38932	4.1666
13.2011	4.1666
5.38932	8.3332
5.38932	4.1666
5.38932	4.1666
5.38932	6.81215
5.38932	4.1666
5.38932	4.1666
5.38932	9.92406
5.38932	4.1666
5.38932	6.81215
9.33458	4.1666
18.6692	4.1666
5.38932	4.1666
5.38932	4.1666
5.38932	4.1666
9.33458	9.92406
17.8744	8.3332
16.168	6.81215
16.168	4.1666
16.168	6.81215
12.0509	6.81215
12.0509	4.1666
9.33458	4.1666
15.2433	4.1666
12.0509	4.1666
9.33458	4.1666
17.0425	6.81215
7.62165	4.1666
16.168	4.1666
10.7786	4.1666
12.0509	4.1666
15.2433	4.1666
16.168	4.1666
7.62165	6.81215
5.38932	4.1666
5.38932	4.1666
17.8744	4.1666
9.33458	4.1666
7.62165	4.1666
7.62165	4.1666
7.62165	6.81215
7.62165	4.1666
7.62165	4.1666
5.38932	4.1666
13.2011	4.1666
16.168	6.81215
12.0509	9.92406
16.168	4.1666
13.2011	8.6862
13.2011	6.81215
13.2011	4.1666
13.2011	4.1666
15.2433	6.81215
15.2433	6.81215
16.168	4.1666
15.2433	8.3332
16.168	8.3332
13.2011	9.92406
15.2433	4.1666
12.0509	4.1666
13.2011	6.81215
5.38932	9.92406
12.0509	4.1666
12.0509	4.1666
12.0509	4.1666
5.38932	4.1666
10.7786	4.1666
5.38932	4.1666
5.38932	8.3332
7.62165	8.3332
5.38932	9.92406
5.38932	6.81215
5.38932	6.81215
5.38932	6.81215
5.38932	11.293
5.38932	6.81215
5.38932	6.81215
12.0509	11.293
5.38932	6.81215
7.62165	4.1666
7.62165	4.1666
7.62165	6.81215
9.33458	9.92406
7.62165	8.3332
10.7786	8.3332
10.7786	11.5559
10.7786	4.1666
10.7786	4.1666
5.38932	4.1666
7.62165	9.92406
10.7786	4.1666
5.38932	4.1666
5.38932	6.81215
5.38932	4.1666
13.2011	4.1666
13.2011	6.81215
12.0509	4.1666
12.0509	4.1666
5.38932	4.1666
10.7786	4.1666
12.0509	4.1666
5.38932	4.1666
5.38932	6.81215
12.0509	4.1666
13.2011	4.1666
10.7786	4.1666
5.38932	4.1666
5.38932	4.1666
7.62165	6.81215
12.0509	4.1666
13.2011	4.1666
12.0509	9.92406
12.0509	4.1666
10.7786	4.1666
5.38932	9.92406
12.0509	4.1666
16.168	4.1666
9.33458	9.92406
5.38932	4.1666
12.0509	4.1666
12.0509	4.1666
12.0509	8.3332
12.0509	6.81215
10.7786	8.3332
10.7786	8.3332
5.38932	4.1666
5.38932	4.1666
5.38932	4.1666
5.38932	4.1666
5.38932	6.81215
12.0509	8.6862
12.0509	8.3332
15.2433	8.3332
5.38932	8.3332
5.38932	4.1666
7.62165	4.1666
5.38932	4.1666
5.38932	11.293
5.38932	8.3332
5.38932	8.3332
5.38932	4.1666
5.38932	6.81215
5.38932	9.92406
5.38932	4.1666
5.38932	8.3332
5.38932	4.1666
5.38932	4.1666
5.38932	4.1666
5.38932	4.1666
5.38932	6.81215
5.38932	8.3332
5.38932	9.92406
5.38932	4.1666
9.33458	8.3332
10.7786	6.81215
5.38932	11.293
5.38932	9.92406
5.38932	8.3332
7.62165	8.3332
9.33458	4.1666
9.33458	8.3332
5.38932	4.1666
7.62165	4.1666
9.33458	6.81215
7.62165	6.81215
9.33458	8.3332
9.33458	6.81215
9.33458	4.1666
9.33458	6.81215
15.2433	6.81215
7.62165	8.3332
15.2433	4.1666
5.38932	4.1666
5.38932	6.81215
5.38932	8.3332
5.38932	4.1666
7.62165	4.1666
18.6692	6.81215
5.38932	4.1666
5.38932	4.1666
5.38932	4.1666
5.38932	4.1666
5.38932	4.1666
5.38932	6.81215
5.38932	4.1666
5.38932	4.1666
18.6692	8.3332
12.0509	11.5559
18.6692	12.4998
5.38932	12.4998
15.2433	4.1666
12.0509	8.3332
12.0509	8.3332
5.38932	4.1666
18.6692	11.293
20.165	4.1666
17.8744	6.81215
19.4315	8.6862
17.8744	9.92406
12.0509	9.92406
16.168	6.81215
7.62165	12.0509
5.38932	4.1666
12.0509	4.1666
12.0509	4.1666
12.0509	6.81215
5.38932	6.81215
12.0509	4.1666
5.38932	4.1666
5.38932	6.81215
5.38932	8.6862
19.4315	4.1666
5.38932	8.3332
5.38932	8.6862
5.38932	4.1666
5.38932	4.1666
5.38932	4.1666
5.38932	8.6862
5.38932	4.1666
5.38932	9.92406
5.38932	6.81215
10.7786	4.1666
5.38932	4.1666
5.38932	8.3332
5.38932	8.3332
5.38932	6.81215
17.8744	8.3332
10.7786	5.38932
5.38932	8.3332
15.2433	4.1666
16.168	4.1666
13.2011	6.81215
15.2433	4.1666
16.168	4.1666
17.0425	8.3332
15.2433	4.1666
17.0425	4.1666
19.4315	4.1666
16.168	4.1666
17.8744	4.1666
18.6692	6.81215
17.0425	4.1666
16.168	4.1666
17.0425	4.1666
19.4315	6.81215
16.168	6.81215
19.4315	4.1666
19.4315	4.1666
16.168	4.1666
17.8744	8.3332
19.4315	4.1666
17.0425	4.1666
16.168	4.1666
17.0425	6.81215
16.168	6.81215
12.0509	4.1666
15.2433	4.1666
15.2433	4.1666
16.168	4.1666
17.0425	6.81215
10.7786	6.81215
17.8744	4.1666
17.0425	4.1666
17.0425	4.1666
10.7786	8.3332
10.7786	8.3332
20.165	4.1666
13.2011	4.1666
12.0509	4.1666
12.0509	9.92406
20.165	5.38932
12.0509	6.81215
12.0509	4.1666
10.7786	6.81215
10.7786	4.1666
17.8744	4.1666
7.62165	4.1666
15.2433	8.3332
5.38932	4.1666
13.2011	4.1666
12.0509	6.81215
17.0425	8.6862
16.168	4.1666
12.0509	11.5559
15.2433	12.4998
16.168	4.1666
12.0509	5.38932
5.38932	6.81215
7.62165	5.38932
10.7786	11.293
10.7786	4.1666
9.33458	5.38932
10.7786	4.1666
10.7786	6.81215
10.7786	10.7786
10.7786	11.293
10.7786	4.1666
10.7786	9.92406
10.7786	4.1666
10.7786	6.81215
13.2011	11.293
10.7786	6.81215
15.2433	8.3332
10.7786	9.92406
13.2011	6.81215
10.7786	6.81215
12.0509	8.3332
13.2011	8.3332
10.7786	6.81215
12.0509	8.3332
12.0509	8.3332
5.38932	5.38932
10.7786	6.81215
12.0509	6.81215
10.7786	9.92406
15.2433	9.92406
10.7786	6.81215
12.0509	6.81215
10.7786	4.1666
13.2011	4.1666
10.7786	4.1666
10.7786	4.1666
12.0509	4.1666
10.7786	4.1666
10.7786	4.1666
7.62165	4.1666
12.0509	6.81215
12.0509	4.1666
12.0509	8.3332
12.0509	8.3332
10.7786	12.4998
13.2011	4.1666
13.2011	8.3332
10.7786	9.92406
12.0509	4.1666
17.8744	6.81215
7.62165	4.1666
5.38932	6.81215
20.165	8.3332
5.38932	5.38932
12.0509	6.81215
5.38932	4.1666
10.7786	6.81215
7.62165	6.81215
10.7786	4.1666
5.38932	4.1666
12.0509	4.1666
5.38932	6.81215
10.7786	4.1666
5.38932	8.6862
10.7786	11.293
5.38932	9.92406
10.7786	4.1666
5.38932	8.3332
10.7786	4.1666
5.38932	9.92406
5.38932	9.92406
5.38932	10.7786
9.33458	10.7786
5.38932	10.7786
5.38932	9.92406
5.38932	8.3332
16.168	9.92406
7.62165	10.7786
15.2433	5.38932
7.62165	4.1666
9.33458	5.38932
7.62165	6.81215
7.62165	8.3332
7.62165	4.1666
9.33458	6.81215
5.38932	6.81215
10.7786	5.38932
5.38932	9.92406
5.38932	8.6862
10.7786	4.1666
5.38932	9.92406
7.62165	4.1666
10.7786	8.6862
5.38932	4.1666
7.62165	4.1666
5.38932	4.1666
5.38932	4.1666
5.38932	6.81215
5.38932	5.38932
5.38932	5.38932
5.38932	9.92406
5.38932	5.38932
5.38932	5.38932
5.38932	8.3332
7.62165	8.3332
7.62165	6.81215
7.62165	4.1666
7.62165	6.81215
7.62165	6.81215
9.33458	4.1666
10.7786	6.81215
5.38932	9.92406
9.33458	6.81215
5.38932	5.38932
10.7786	8.6862
5.38932	8.6862
10.7786	8.3332
5.38932	5.38932
10.7786	5.38932
5.38932	4.1666
10.7786	4.1666
10.7786	5.38932
10.7786	6.81215
7.62165	6.81215
7.62165	6.81215
12.0509	4.1666
9.33458	8.3332
7.62165	9.92406
5.38932	8.3332
16.168	6.81215
9.33458	8.6862
15.2433	8.3332
15.2433	4.1666
9.33458	4.1666
7.62165	6.81215
15.2433	6.81215
15.2433	4.1666
12.0509	5.38932
10.7786	5.38932
12.0509	8.3332
12.0509	4.1666
9.33458	6.81215
10.7786	4.1666
10.7786	4.1666
7.62165	4.1666
9.33458	4.1666
10.7786	4.1666
12.0509	4.1666
12.0509	4.1666
7.62165	4.1666
7.62165	6.81215
12.0509	6.81215
12.0509	4.1666
13.2011	8.3332
13.2011	6.81215
13.2011	8.3332
13.2011	4.1666
9.33458	8.3332
15.2433	8.3332
16.168	8.3332
17.0425	5.38932
16.168	5.38932
13.2011	9.92406
5.38932	4.1666
5.38932	4.1666
5.38932	6.81215
5.38932	4.1666
5.38932	12.4998
5.38932	6.81215
5.38932	4.1666
5.38932	4.1666
5.38932	4.1666
5.38932	10.7786
5.38932	11.293
5.38932	12.4998
5.38932	10.7786
7.62165	10.7786
7.62165	5.38932
5.38932	4.1666
5.38932	4.1666
5.38932	5.38932
5.38932	7.62165
10.7786	8.6862
19.4315	10.7786
20.165	10.7786
19.4315	10.7786
17.8744	12.0509
16.168	4.1666
9.33458	4.1666
18.6692	7.62165
16.168	8.6862
13.2011	4.1666
13.2011	11.5559
13.2011	12.4998
7.62165	8.6862
17.0425	4.1666
7.62165	12.0509
10.7786	4.1666
10.7786	10.7786
9.33458	6.81215
9.33458	6.81215
9.33458	8.6862
16.168	6.81215
19.4315	5.38932
22.2207	7.62165
19.4315	5.38932
19.4315	9.92406
19.4315	8.6862
22.2207	4.1666
19.4315	8.3332
19.4315	8.3332
18.6692	5.38932
18.6692	6.81215
16.168	4.1666
20.165	12.4998
9.33458	8.3332
17.8744	5.38932
20.165	4.1666
19.4315	6.81215
12.0509	9.92406
13.2011	6.81215
16.168	4.1666
10.7786	12.0509
16.168	5.38932
12.0509	4.1666
19.4315	4.1666
12.0509	6.81215
5.38932	4.1666
5.38932	4.1666
19.4315	4.1666
19.4315	5.38932
7.62165	4.1666
17.0425	4.1666
17.0425	6.81215
15.2433	4.1666
17.0425	6.81215
17.8744	11.293
15.2433	6.81215
5.38932	4.1666
22.2207	6.81215
5.38932	4.1666
15.2433	4.1666
15.2433	4.1666
5.38932	4.1666
13.2011	9.92406
16.168	4.1666
12.0509	8.3332
17.8744	4.1666
15.2433	6.81215
15.2433	4.1666
15.2433	4.1666
17.0425	4.1666
7.62165	4.1666
5.38932	4.1666
16.168	4.1666
17.0425	4.1666
12.0509	4.1666
5.38932	4.1666
12.0509	4.1666
5.38932	6.81215
12.0509	4.1666
5.38932	11.5559
17.8744	5.38932
13.2011	4.1666
5.38932	5.38932
13.2011	4.1666
5.38932	4.1666
5.38932	6.81215
12.0509	4.1666
12.0509	4.1666
10.7786	4.1666
17.8744	7.62165
19.4315	6.81215
22.8649	8.6862
9.33458	4.1666
22.8649	6.81215
13.2011	8.3332
19.4315	6.81215
22.8649	4.1666
10.7786	8.3332
12.0509	6.81215
20.165	4.1666
20.165	6.81215
17.8744	5.38932
19.4315	6.81215
19.4315	4.1666
17.8744	11.5559
19.4315	11.293
19.4315	5.38932
19.4315	4.1666
5.38932	6.81215
19.4315	4.1666
16.168	4.1666
5.38932	4.1666
9.33458	4.1666
12.0509	4.1666
12.0509	4.1666
16.168	4.1666
15.2433	11.293
16.168	11.5559
10.7786	10.7786
10.7786	4.1666
10.7786	4.1666
16.168	8.6862
17.0425	6.81215
7.62165	6.81215
9.33458	4.1666
9.33458	5.38932
10.7786	6.81215
19.4315	4.1666
20.165	4.1666
15.2433	8.3332
12.0509	6.81215
12.0509	8.3332
12.0509	6.81215
12.0509	6.81215
17.0425	4.1666
10.7786	4.1666
12.0509	4.1666
16.168	6.81215
12.0509	6.81215
15.2433	6.81215
12.0509	4.1666
12.0509	4.1666
12.0509	4.1666
12.0509	4.1666
16.168	4.1666
17.0425	5.38932
19.4315	6.81215
12.0509	4.1666
10.7786	6.81215
22.2207	8.3332
10.7786	5.38932
22.2207	6.81215
10.7786	5.38932
19.4315	4.1666
12.0509	11.293
9.33458	9.92406
9.33458	9.92406
5.38932	8.6862
5.38932	6.81215
5.38932	8.3332
10.7786	6.81215
16.168	6.81215
13.2011	8.3332
16.168	8.3332
13.2011	8.3332
16.168	6.81215
10.7786	4.1666
10.7786	4.1666
10.7786	6.81215
10.7786	4.1666
10.7786	4.1666
10.7786	4.1666
7.62165	4.1666
19.4315	5.38932
19.4315	6.81215
19.4315	8.6862
19.4315	4.1666
17.8744	6.81215
5.38932	6.81215
17.0425	11.5559
5.38932	6.81215
16.168	12.4998
5.38932	10.7786
16.168	9.92406
5.38932	8.3332
5.38932	9.92406
7.62165	6.81215
9.33458	5.38932
10.7786	4.1666
12.0509	4.1666
13.2011	9.92406
12.0509	11.293
9.33458	8.3332
13.2011	7.62165
12.0509	11.293
13.2011	5.38932
15.2433	4.1666
13.2011	4.1666
13.2011	8.3332
10.7786	6.81215
10.7786	6.81215
10.7786	8.3332
12.0509	4.1666
13.2011	6.81215
20.165	4.1666
20.165	5.38932
20.165	4.1666
20.165	4.1666
17.8744	4.1666
18.6692	6.81215
18.6692	8.6862
7.62165	7.62165
12.0509	8.3332
5.38932	4.1666
10.7786	4.1666
10.7786	4.1666
7.62165	7.62165
5.38932	6.81215
16.168	7.62165
5.38932	4.1666
7.62165	4.1666
7.62165	4.1666
15.2433	4.1666
15.2433	4.1666
15.2433	11.293
15.2433	6.81215
5.38932	8.3332
5.38932	4.1666
5.38932	4.1666
5.38932	6.81215
5.38932	5.38932
5.38932	4.1666
5.38932	4.1666
5.38932	8.3332
5.38932	9.92406
12.0509	4.1666
13.2011	4.1666
13.2011	4.1666
18.6692	6.81215
17.8744	6.81215
19.4315	11.5559
15.2433	6.81215
5.38932	4.1666
12.0509	4.1666
15.2433	8.3332
15.2433	5.38932
15.2433	6.81215
5.38932	4.1666
5.38932	12.0509
7.62165	4.1666
10.7786	11.5559
10.7786	6.81215
12.0509	5.38932
15.2433	6.81215
16.168	4.1666
15.2433	6.81215
13.2011	9.92406
13.2011	4.1666
15.2433	5.38932
12.0509	8.6862
10.7786	10.7786
10.7786	6.81215
9.33458	8.3332
10.7786	6.81215
10.7786	11.5559
10.7786	8.3332
12.0509	4.1666
12.0509	8.3332
12.0509	4.1666
16.168	4.1666
17.8744	4.1666
18.6692	4.1666
17.8744	8.3332
19.4315	4.1666
19.4315	4.1666
19.4315	8.3332
19.4315	4.1666
21.5573	4.1666
19.4315	4.1666
10.7786	9.92406
19.4315	6.81215
10.7786	9.92406
10.7786	4.1666
10.7786	8.3332
12.0509	8.3332
13.2011	8.3332
16.168	9.92406
16.168	6.81215
20.165	8.3332
22.2207	6.81215
20.165	7.62165
22.2207	5.38932
15.2433	4.1666
19.4315	6.81215
13.2011	11.293
22.2207	4.1666
13.2011	8.6862
16.168	6.81215
15.2433	5.38932
13.2011	5.38932
19.4315	6.81215
21.5573	11.293
12.0509	11.5559
12.0509	11.293
10.7786	10.7786
12.0509	8.6862
12.0509	5.38932
10.7786	8.6862
5.38932	4.1666
10.7786	6.81215
10.7786	6.81215
19.4315	5.38932
19.4315	5.38932
17.0425	4.1666
17.8744	9.92406
19.4315	6.81215
19.4315	9.92406
19.4315	9.92406
20.165	10.7786
20.165	9.92406
20.165	9.92406
18.6692	9.92406
17.8744	6.81215
19.4315	6.81215
20.165	11.5559
19.4315	5.38932
17.8744	5.38932
19.4315	4.1666
10.7786	8.6862
19.4315	5.38932
12.0509	5.38932
17.0425	12.7509
15.2433	9.92406
19.4315	11.5559
17.8744	11.5559
7.62165	6.81215
5.38932	7.62165
17.0425	4.1666
5.38932	11.293
15.2433	5.38932
7.62165	11.5559
10.7786	8.3332
20.165	4.1666
12.0509	6.81215
7.62165	4.1666
12.0509	6.81215
10.7786	6.81215
7.62165	6.81215
15.2433	6.81215
7.62165	6.81215
16.168	12.7509
9.33458	13.6121
10.7786	4.1666
7.62165	11.293
10.7786	10.7786
17.8744	4.1666
10.7786	10.7786
9.33458	9.92406
12.0509	16.168
20.165	9.92406
7.62165	8.3332
13.2011	10.7786
5.38932	6.81215
12.0509	10.7786
17.0425	9.92406
12.0509	4.1666
17.8744	4.1666
15.2433	9.92406
16.168	4.1666
17.0425	4.1666
13.2011	11.293
15.2433	5.38932
5.38932	9.92406
12.0509	4.1666
12.0509	9.92406
7.62165	8.3332
12.0509	8.3332
13.2011	11.293
10.7786	8.6862
10.7786	4.1666
12.0509	4.1666
22.8649	8.3332
10.7786	4.1666
10.7786	12.0509
10.7786	4.1666
10.7786	4.1666
15.2433	4.1666
10.7786	9.92406
9.33458	4.1666
10.7786	4.1666
10.7786	9.92406
9.33458	4.1666
9.33458	4.1666
22.8649	10.7786
22.8649	4.1666
22.2207	8.3332
7.62165	4.1666
20.165	4.1666
20.165	8.3332
20.165	9.92406
20.165	8.6862
24.1018	10.7786
22.2207	4.1666
24.1018	8.6862
22.2207	5.38932
22.2207	8.3332
26.4022	4.1666
24.1018	6.81215
22.2207	8.3332
24.1018	13.6121
22.2207	4.1666
22.8649	6.81215
16.168	8.3332
7.62165	4.1666
16.168	8.3332
13.2011	4.1666
21.5573	4.1666
20.165	4.1666
19.4315	6.81215
20.165	9.92406
5.38932	8.3332
19.4315	9.92406
5.38932	4.1666
17.8744	11.293
5.38932	8.3332
5.38932	8.6862
16.168	8.3332
16.168	4.1666
16.168	11.5559
16.168	5.38932
16.168	8.3332
22.8649	4.1666
12.0509	6.81215
10.7786	6.81215
7.62165	4.1666
15.2433	9.92406
20.165	6.81215
5.38932	4.1666
19.4315	4.1666
20.165	4.1666
17.8744	6.81215
7.62165	4.1666
17.0425	5.38932
16.168	6.81215
17.0425	4.1666
19.4315	10.7786
17.0425	4.1666
18.6692	4.1666
7.62165	6.81215
5.38932	6.81215
13.2011	4.1666
10.7786	6.81215
12.0509	6.81215
5.38932	9.92406
13.2011	8.3332
5.38932	10.7786
12.0509	5.38932
10.7786	5.38932
7.62165	6.81215
15.2433	5.38932
16.168	6.81215
13.2011	4.1666
13.2011	4.1666
13.2011	8.6862
13.2011	5.38932
16.168	6.81215
12.0509	6.81215
19.4315	8.3332
17.0425	5.38932
10.7786	14.6515
15.2433	8.3332
16.168	8.3332
16.168	14.6515
15.2433	8.3332
17.0425	4.1666
17.0425	10.7786
21.5573	7.62165
22.2207	13.6121
22.2207	6.81215
13.2011	7.62165
21.5573	7.62165
22.2207	5.38932
22.8649	4.1666
12.0509	12.7509
12.0509	7.62165
22.2207	4.1666
5.38932	6.81215
5.38932	9.92406
19.4315	11.293
5.38932	6.81215
5.38932	8.3332
17.0425	9.92406
12.0509	5.38932
19.4315	5.38932
12.0509	10.7786
9.33458	8.3332
16.168	12.7509
7.62165	10.7786
17.0425	8.3332
17.8744	14.6515
16.168	10.7786
17.0425	13.6243
17.8744	5.38932
15.2433	6.81215
15.2433	4.1666
15.2433	5.38932
15.2433	6.81215
15.2433	6.81215
5.38932	4.1666
15.2433	6.81215
5.38932	8.3332
5.38932	5.38932
7.62165	4.1666
7.62165	8.3332
10.7786	8.6862
10.7786	4.1666
10.7786	4.1666
10.7786	8.3332
10.7786	13.6121
10.7786	4.1666
7.62165	10.7786
5.38932	4.1666
9.33458	4.1666
5.38932	5.38932
5.38932	4.1666
5.38932	6.81215
5.38932	6.81215
15.2433	7.62165
5.38932	8.3332
5.38932	9.92406
15.2433	4.1666
5.38932	6.81215
15.2433	8.3332
5.38932	4.1666
5.38932	12.4998
5.38932	8.3332
7.62165	6.81215
7.62165	4.1666
10.7786	9.92406
5.38932	9.92406
5.38932	6.81215
5.38932	5.38932
5.38932	4.1666
5.38932	8.3332
5.38932	9.92406
10.7786	11.293
5.38932	9.92406
17.8744	4.1666
5.38932	8.3332
17.8744	8.3332
10.7786	11.293
20.165	9.92406
20.165	4.1666
16.168	4.1666
20.165	8.3332
20.165	8.3332
19.4315	4.1666
19.4315	4.1666
19.4315	4.1666
10.7786	8.3332
10.7786	8.6862
10.7786	9.92406
13.2011	4.1666
12.0509	8.3332
12.0509	11.293
12.0509	5.38932
12.0509	4.1666
10.7786	4.1666
10.7786	4.1666
17.8744	4.1666
5.38932	4.1666
5.38932	6.81215
5.38932	4.1666
5.38932	4.1666
5.38932	4.1666
5.38932	11.5559
5.38932	6.81215
7.62165	6.81215
17.8744	4.1666
5.38932	4.1666
18.6692	6.81215
16.168	6.81215
18.6692	5.38932
18.6692	6.81215
19.4315	4.1666
12.0509	8.3332
12.0509	7.62165
16.168	4.1666
17.0425	6.81215
9.33458	4.1666
7.62165	8.3332
5.38932	5.38932
12.0509	6.81215
12.0509	4.1666
12.0509	4.1666
12.0509	6.81215
10.7786	6.81215
10.7786	4.1666
12.0509	6.81215
12.0509	4.1666
10.7786	4.1666
5.38932	4.1666
5.38932	6.81215
5.38932	6.81215
5.38932	4.1666
5.38932	6.81215
5.38932	4.1666
10.7786	4.1666
10.7786	6.81215
10.7786	9.92406
10.7786	6.81215
10.7786	8.3332
10.7786	4.1666
9.33458	6.81215
5.38932	6.81215
5.38932	4.1666
18.6692	6.81215
19.4315	9.92406
19.4315	8.3332
17.8744	10.7786
5.38932	5.38932
16.168	8.6862
16.168	8.3332
16.168	8.3332
5.38932	6.81215
16.168	4.1666
5.38932	8.3332
5.38932	9.92406
16.168	9.92406
15.2433	9.92406
10.7786	6.81215
10.7786	4.1666
12.0509	8.3332
13.2011	8.3332
17.0425	4.1666
17.8744	4.1666
17.8744	4.1666
17.0425	9.92406
9.33458	8.3332
7.62165	5.38932
19.4315	4.1666
17.0425	7.62165
12.0509	4.1666
9.33458	4.1666
9.33458	7.62165
7.62165	5.38932
5.38932	7.62165
5.38932	4.1666
17.8744	4.1666
19.4315	4.1666
19.4315	4.1666
19.4315	4.1666
17.0425	6.81215
19.4315	4.1666
17.8744	4.1666
17.0425	6.81215
17.8744	4.1666
10.7786	6.81215
12.0509	6.81215
13.2011	6.81215
15.2433	5.38932
15.2433	4.1666
16.168	4.1666
17.8744	4.1666
17.0425	6.81215
17.8744	6.81215
16.168	4.1666
16.168	11.5559
16.168	4.1666
7.62165	4.1666
18.6692	9.92406
7.62165	5.38932
5.38932	10.7786
10.7786	4.1666
5.38932	6.81215
16.168	5.38932
5.38932	8.3332
16.168	4.1666
5.38932	4.1666
5.38932	4.1666
5.38932	4.1666
5.38932	4.1666
7.62165	4.1666
10.7786	4.1666
10.7786	4.1666
9.33458	4.1666
9.33458	6.81215
7.62165	4.1666
5.38932	10.7786
16.168	4.1666
17.8744	8.6862
22.2207	6.81215
21.5573	4.1666
20.165	10.7786
20.165	4.1666
17.8744	4.1666
22.2207	4.1666
17.8744	8.3332
21.5573	4.1666
20.165	4.1666
19.4315	4.1666
21.5573	6.81215
17.8744	4.1666
17.0425	6.81215
18.6692	5.38932
21.5573	4.1666
17.8744	4.1666
21.5573	4.1666
17.8744	8.3332
21.5573	8.3332
17.8744	8.3332
17.0425	6.81215
24.1018	4.1666
17.8744	6.81215
20.165	6.81215
24.1018	6.81215
17.8744	6.81215
24.697	4.1666
17.8744	8.6862
24.697	6.81215
19.4315	6.81215
22.2207	6.81215
21.5573	5.38932
19.4315	4.1666
17.0425	9.92406
19.4315	4.1666
19.4315	6.81215
19.4315	4.1666
22.2207	6.81215
19.4315	4.1666
19.4315	6.81215
17.0425	4.1666
17.0425	12.0509
16.168	6.81215
16.168	8.3332
16.168	9.92406
16.168	4.1666
13.2011	4.1666
16.168	6.81215
16.168	6.81215
15.2433	4.1666
13.2011	4.1666
15.2433	4.1666
17.0425	4.1666
16.168	4.1666
15.2433	4.1666
17.8744	4.1666
12.0509	4.1666
17.0425	6.81215
10.7786	4.1666
10.7786	9.92406
16.168	4.1666
5.38932	4.1666
16.168	4.1666
16.168	8.3332
16.168	4.1666
12.0509	4.1666
12.0509	11.293
10.7786	8.3332
10.7786	12.4998
7.62165	8.3332
10.7786	4.1666
10.7786	8.3332
17.0425	6.81215
10.7786	6.81215
16.168	4.1666
19.4315	9.92406
19.4315	4.1666
16.168	4.1666
20.165	4.1666
19.4315	4.1666
17.0425	4.1666
16.168	4.1666
19.4315	5.38932
21.5573	6.81215
15.2433	8.3332
19.4315	8.3332
15.2433	8.3332
21.5573	8.3332
15.2433	4.1666
20.165	8.3332
16.168	6.81215
19.4315	4.1666
22.2207	6.81215
17.0425	10.7786
19.4315	4.1666
19.4315	8.3332
17.8744	6.81215
19.4315	6.81215
17.0425	8.3332
17.8744	6.81215
19.4315	6.81215
21.5573	6.81215
16.168	6.81215
15.2433	5.38932
20.165	6.81215
17.0425	8.3332
22.8649	5.38932
13.2011	5.38932
22.8649	6.81215
16.168	6.81215
22.2207	6.81215
13.2011	6.81215
20.165	4.1666
19.4315	15.2433
17.8744	4.1666
16.168	4.1666
22.2207	4.1666
10.7786	6.81215
22.2207	4.1666
13.2011	8.3332
22.8649	4.1666
16.168	4.1666
17.8744	6.81215
13.2011	4.1666
22.2207	6.81215
12.0509	6.81215
10.7786	15.8025
22.2207	6.81215
10.7786	8.6862
20.165	5.38932
22.2207	5.38932
10.7786	8.3332
10.7786	4.1666
10.7786	11.5559
10.7786	12.7509
19.4315	8.6862
22.8649	9.92406
22.2207	8.3332
10.7786	12.0509
10.7786	9.92406
19.4315	5.38932
22.2207	5.38932
24.1018	10.7786
10.7786	10.7786
9.33458	12.0509
21.5573	10.7786
10.7786	11.293
12.0509	10.7786
24.697	10.7786
12.0509	12.0509
12.0509	8.6862
19.4315	11.293
23.4915	12.7509
5.38932	9.92406
22.8649	10.7786
10.7786	10.7786
17.0425	8.6862
5.38932	10.7786
10.7786	11.5559
19.4315	5.38932
5.38932	12.0509
17.0425	6.81215
7.62165	6.81215
15.2433	4.1666
17.0425	9.92406
16.168	11.293
17.0425	11.293
15.2433	5.38932
12.0509	8.3332
9.33458	5.38932
7.62165	4.1666
7.62165	4.1666
5.38932	12.0509
5.38932	8.6862
5.38932	9.92406
5.38932	9.92406
17.8744	10.7786
16.168	13.6121
15.2433	12.7509
17.0425	4.1666
12.0509	6.81215
21.5573	4.1666
17.0425	12.0509
16.168	5.38932
12.0509	7.62165
16.168	9.92406
9.33458	5.38932
7.62165	10.7786
15.2433	7.62165
22.2207	6.81215
5.38932	5.38932
7.62165	7.62165
22.2207	8.3332
7.62165	10.7786
7.62165	5.38932
20.165	4.1666
13.2011	4.1666
5.38932	7.62165
18.6692	12.4998
12.0509	5.38932
16.168	4.1666
12.0509	6.81215
5.38932	5.38932
5.38932	8.6862
5.38932	4.1666
5.38932	4.1666
10.7786	8.3332
10.7786	8.3332
10.7786	5.38932
10.7786	9.92406
10.7786	9.92406
10.7786	12.7509
12.0509	4.1666
10.7786	5.38932
5.38932	4.1666
13.2011	4.1666
10.7786	8.6862
5.38932	6.81215
5.38932	4.1666
10.7786	12.0509
7.62165	4.1666
7.62165	12.0509
10.7786	6.81215
10.7786	8.6862
12.0509	4.1666
16.168	8.3332
10.7786	4.1666
10.7786	4.1666
10.7786	8.6862
9.33458	4.1666
18.6692	5.38932
12.0509	5.38932
7.62165	6.81215
7.62165	11.293
12.0509	6.81215
7.62165	10.7786
9.33458	4.1666
10.7786	4.1666
10.7786	5.38932
10.7786	4.1666
16.168	12.7509
16.168	5.38932
12.0509	6.81215
13.2011	4.1666
16.168	4.1666
16.168	5.38932
10.7786	4.1666
10.7786	5.38932
10.7786	8.3332
10.7786	4.1666
16.168	12.0509
5.38932	9.92406
10.7786	5.38932
12.0509	5.38932
10.7786	4.1666
16.168	6.81215
16.168	5.38932
15.2433	4.1666
13.2011	4.1666
12.0509	5.38932
7.62165	4.1666
17.0425	10.7786
7.62165	10.7786
10.7786	4.1666
17.0425	7.62165
5.38932	6.81215
21.5573	8.3332
9.33458	11.293
10.7786	8.3332
5.38932	5.38932
9.33458	8.6862
10.7786	7.62165
10.7786	8.3332
10.7786	4.1666
15.2433	4.1666
15.2433	7.62165
13.2011	8.3332
15.2433	8.3332
22.2207	8.3332
13.2011	4.1666
15.2433	10.7786
15.2433	6.81215
20.165	4.1666
12.0509	10.7786
13.2011	4.1666
19.4315	4.1666
12.0509	4.1666
17.0425	6.81215
15.2433	11.293
10.7786	4.1666
17.0425	11.293
17.0425	14.6515
17.0425	8.6862
15.2433	8.6862
16.168	6.81215
19.4315	4.1666
16.168	7.62165
19.4315	4.1666
16.168	8.3332
16.168	6.81215
10.7786	10.7786
12.0509	11.293
15.2433	4.1666
13.2011	9.92406
13.2011	9.92406
10.7786	4.1666
10.7786	6.81215
9.33458	4.1666
7.62165	7.62165
9.33458	4.1666
10.7786	7.62165
15.2433	9.92406
7.62165	4.1666
15.2433	4.1666
5.38932	7.62165
15.2433	4.1666
12.0509	6.81215
15.2433	6.81215
12.0509	8.3332
15.2433	6.81215
16.168	8.3332
5.38932	9.92406
17.0425	8.3332
5.38932	11.293
13.2011	8.3332
16.168	6.81215
15.2433	6.81215
15.2433	9.92406
20.165	4.1666
15.2433	6.81215
10.7786	4.1666
20.165	6.81215
10.7786	11.293
7.62165	4.1666
5.38932	4.1666
17.8744	4.1666
19.4315	4.1666
16.168	4.1666
17.8744	11.293
17.8744	11.293
17.0425	4.1666
16.168	4.1666
16.168	4.1666
10.7786	6.81215
16.168	5.38932
12.0509	6.81215
16.168	8.3332
10.7786	6.81215
16.168	4.1666
16.168	6.81215
5.38932	4.1666
10.7786	4.1666
7.62165	4.1666
10.7786	4.1666
7.62165	4.1666
10.7786	6.81215
5.38932	8.3332
10.7786	9.92406
12.0509	6.81215
12.0509	4.1666
10.7786	9.92406
12.0509	6.81215
20.165	6.81215
10.7786	4.1666
10.7786	5.38932
12.0509	6.81215
10.7786	11.293
5.38932	8.6862
10.7786	4.1666
10.7786	6.81215
5.38932	4.1666
7.62165	4.1666
5.38932	8.3332
7.62165	6.81215
5.38932	7.62165
5.38932	5.38932
5.38932	4.1666
5.38932	9.92406
13.2011	6.81215
5.38932	9.92406
5.38932	4.1666
5.38932	8.3332
15.2433	7.62165
5.38932	4.1666
5.38932	8.3332
16.168	4.1666
16.168	6.81215
5.38932	4.1666
16.168	14.6402
5.38932	12.7509
12.0509	4.1666
9.33458	6.81215
12.0509	8.6862
10.7786	9.92406
15.2433	11.293
12.0509	11.293
5.38932	9.92406
5.38932	6.81215
5.38932	9.92406
12.0509	10.7786
[truncated: 27,880 more rows]

## Sheet: Figure 8
	Figure 8B
	Biological replicates	inclusion_area_nm2	cell_area_fraction	filament_fraction	vesicle_fraction	mito_fraction	mlb_fraction	golgi_fraction
	PFF_D21 inclusion 1	4.84415e+06	0.0579355	0.617716	0.387355	0.00106768	0	0
	PFF_D21 inclusion 2	9.9549e+06	0.127341	0.712783	0.225065	0.0114778	0	0
	PFF_D21 inclusion 3	1.02867e+07	0.142851	0.39527	0.321728	0.0407832	0.00494118	0
	PFF_D21 inclusion 4	2.71591e+06	0.0257442	0.197014	0.610752	0.0664148	0.050343	0
	PFF_D21 inclusion 5	1.76451e+07	0.21535	0.051171	0.409833	0.0889377	0	0.00809653
	PFF_D56 inclusion 1	1.47077e+07	0.158146	0.45534	0	0.00875778	0.327879	0
	PFF_D56 inclusion 2	1.15865e+07	0.123536	0.109881	0.292631	0.0351605	0.126159	0.0198074
	PFF_D56 inclusion 3	1.70855e+07	0.201629	0	0.529419	0.0416882	0.0838346	0
	PFF_D56 inclusion 4	1.13192e+07	0.098274	0.0692046	0.364796	0.0442517	0.0242742	0
	PFF_D56 inclusion 5	1.79693e+07	0.174071	0.0879348	0.315073	0.0272759	0	0.0136041
	PFF_D56 inclusion 6	1.36874e+07	0.121214	0.00525066	0.75982	0	0.127773	0.00552213
	PFF_D56 inclusion 7	1.62393e+07	0.185919	0	0.846716	0.0146592	0	0.0163741
	PFF_D56 inclusion 8	1.51521e+07	0.142839	0.0127798	0.782164	0.0654164	0	0.0163334
	PFF_D56 inclusion 9	2.46122e+07	0.195064	0.17999	0.678918	0.0245941	0.0237071	0
	Figure 8C
		MLB position				Mitochondria position
	Average MLB density of all D56 aggregates (N=9 inclusions)	normalized_distance	area_density	95_confidence_interval	Average mitochondrial density of all D56 aggregates (N=9 inclusions)	normalized_distance	area_density	95_confidence_interval
		0.075	0.276887	0.512595		0.075	0	0
		0.225	0.256516	0.428107		0.225	0.0375964	0.0947712
		0.375	0.203231	0.39008		0.375	0.0373692	0.0737864
		0.525	0.139093	0.244621		0.525	0.0283965	0.0620762
		0.675	0.060101	0.135648		0.675	0.00692712	0.0125339
		0.825	0.0206693	0.0505493		0.825	0.0167418	0.0117441
		0.975	0.00397535	0.010152		0.975	0.060746	0.069798
		1.125	0.0132289	0.0244297		1.125	0.122016	0.0719135
		1.275	0.0128831	0.0207354		1.275	0.129474	0.101912
		1.425	0.0022902	0.00589664		1.425	0.121853	0.0864894
		1.575	0.00359512	0.00933901		1.575	0.0994171	0.068464
		1.725	0.0027899	0.00705732		1.725	0.118564	0.067724
		1.875	0.00132464	0.00515425		1.875	0.0993721	0.0480504
		2.025	0.00461025	0.0132178		2.025	0.0797863	0.0351258
		2.175	0.00749279	0.0210765		2.175	0.0903019	0.0452478
		2.325	0.0050356	0.0174065		2.325	0.0913298	0.0465907
		2.475	0.00296345	0.00649854		2.475	0.0789029	0.0476942
		2.625	0.00365268	0.00956942		2.625	0.0827621	0.0482429
		2.775	0.000680461	0.00246		2.775	0.0616712	0.0425424
		2.925	0	0		2.925	0.0716024	0.0943639
	Figure 8D (mitochondria damage level; PBS vs PFF)
	N (biological replicates)		Samples ID	Level 1	Level 2	Level 3
	From 3 independent inclusions	n=186 mitochondria	PBS_D21	0.88172	0.112903	0.00537634
	From 3 independent inclusions	n=150 mitochondria	PBS_D56	0.493333	0.393333	0.113333
	From 5 independent inclusions	n=397 mitochondria	PFF_D21	0.753149	0.221662	0.0251889
	From 9 independent inclusions	n=582 mitochondria	PFF_D56	0.37457	0.542955	0.0824742
	Figure 8D (mitochondria damage level; inside vs outside the inclusions)
	N (biological replicates)		Samples ID	Level 1	Level 2	Level 3
	From 5 independent inclusions	n=361 mitochondria	D21 outside	0.727273	0.240642	0.0320856
	From 5 independent inclusions	n=36 mitochondria	D21 within	0.833333	0.166667	0
	From 9 independent inclusions	n=552 mitochondria	D56 outside	0.414286	0.502381	0.0833333
	From 9 independent inclusions	n=30 mitochondria	D56 within	0.3	0.7	0

## Sheet: Figure 9
	Figure 9B					Figure 9F					Figure 9G
	Biological replicate (N)	n (number of cells)	Inside (agg)	Outside (cyto)		Biological replicate (N)	n (number of cells)	Inside (agg)	Outside (cyto)		Biological replicate (N)	n (number of cells)	Inside (agg)	Outside (cyto)
	N1	n1	52.0281	33.3815		N1	n1	120.9	206.4		N1	n1	85.66	239.5
		n2	49.7952	34.0359			n2	217.4	232.9			n2	55.46	92.08
		n3	150.664	73.6948			n3	222.2	272.3			n3	123.9	225
		n4	52.8209	47.3035			n4	230.4	186			n4	128.8	188.6
		n5	62.4574	48.6609			n5	304.7	218.7			n5	190.9	169.9
		n6	74.3051	52.1986			n6	189.4	386.7			n6	92.35	231.3
		n7	48.2615	29.8568		N2	n7	185.3	135.2		N2	n7	81.95	213.3
		n8	65.7787	46.9819			n8	190	179			n8	87.35	139.3
		n9	77.6711	65.869			n9	182.7	369.3			n9	133.1	391.9
		n10	56.2994	60.8287			n10	261.3	237			n10	318.8	414.6
		n11	94.0995	58.8573			n11	79.62	61.73			n11	121.9	393.5
	N2	n12	79.436	56.621			n12	281	116.5			n12	278.9	169.3
		n13	89.9884	54.7113			n13	213.1	129.4			n13	163.3	111.9
		n14	54.4711	45.7994			n14	225.5	167.3			n14	193.8	305.8
		n15	66.0161	47.1074		N3	n15	231.2	156.5		N3	n15	57.76	125.9
		n16	83.0939	41.269			n16	163.1	195.7			n16	126.8	181.4
		n17	85.2577	49.5173			n17	187.4	324.8			n17	267.8	385.3
		n18	26.4897	19.3352			n18	162.3	178.1			n18	277.5	656.2
		n19	88.5056	57.8778			n19	131.2	137.4			n19	197.7	168.1
		n20	37.2715	37.1933
		n21	43.8448	51.0631
		n22	64.1266	34.4646
		n23	61.231	50.5028
		n24	77.8632	59.7477
	N3	n25	59.4928	50.9851
		n26	45.4138	30.0604
		n27	54.5739	57.9904
		n28	58.699	50.9426
		n29	44.8913	36.1669
		n30	55.3271	49.1054
		n31	80.261	65.9257
		n32	64.3516	43.2537
		n33	87.9539	58.3283
		n34	84.5774	68.3208
		n35	55.6526	78.4133
		n36	94.4372	51.0038
		n37	45.3327	26.2126

## Sheet: Fig S1
	Fig. S1Ab
	N (technical replicates)	T0	T5D
	N1	200	46015
	N2	109	45760
	N3	105	44879
	Fig. S1Bb
	N (technical replicates)	T0	T5D
	N1	102	29786
	N2	113	30556
	N3	125	31053
	Fig. S1Cc
	N (technical replicates)	T0	T5D
	N1	56	9891
	N2	22	10553
	N3	34	10100
	Fig. S1Dc
	N (technical replicates)	T0	T5D
	N1	36	12233
	N2	88	11879
	N3	101	10998

## Sheet: Fig S3
	Fig. S3B (Top graph)
	N (biological replicates)	D1	D3	D7	D10	D14
	N1	1	1.12155	1.60631	0.275877	0.209435
	N2	1	0.290297	0.717088	0.272181	0.155334
	N3	1	0.341759	0.531238	0.0253848	0.17786
	Fig. S3B (Middle graph)
	N (biological replicates)	D1	D3	D7	D10	D14
	N1	1	0.867441	0.42135	0.0757878	0.0373417
	N2	1	0.240136	0.303432	0.157009	0.0937999
	N3	1	0.262366	0.159371	0.0220195	0.0333175
	Fig. S3B (Bottom graph)
	N (biological replicates)	D1	D3	D7	D10	D14
	N1	1	3.01214	3.75341	0.521932	0.286382
	N2	1	0.961978	1.60978	0.747814	0.431393
	N3	1	1.07979	1.2378	0.853226	1.02753
	Fig. S3D
	Biological replicate (N)	N1	N2	N3	N4	N5	N6	N7	N8	N1	N2	N3	N4	N5	N6	N7	N8
	Time (s)	Lyso								Mito
	0	18.75	20.5128	37.037	24.2424	22.4138	5	25.3731	22.2222	28.5714	12.5			19.0476	10	53.8462	40.3509
	15	31.25	10.2564	39.2157	39.2857	15.3846	3.50877	26.2295	20.6897	28.5714	25			15	10	44.2857	43.956
	30	26.6667	17.9487	38.8889	44.1176	25	7.93651	23.0769	24.4898	28.5714	25			15.7895	10	38.75	44.9438
	45	39.1304	20.5128	39.5349	37.931	27.6923	3.84615	20	16.6667	28.5714	25			23.8095	10	56.4516	36.1702
	60	44.4444	18.1818	37.8378	42.3077	20.339	4.08163	23.5294	22.7273	12.5	12.5		51.7241	20	10	51.3514	37.234
	150	54.5455	23.5294	39.4737	45	15.1515	5.88235	27.2727	21.8182	37.5	50		46.5517	19.0476	18.1818	44.9275	42.6829
	225	44.4444	19.3548	36.5854	47.0588	10.8108	5.12821	30.5556	26.3158	22.2222	30		45.3125	20	9.09091	41.791	45.8333
	300	41.6667	27.2727	24.2424	38.0952	19.2308	11.4286	27.5862	29.5455	25	40		54.5455	16.6667	0	52.5424	45.4545
	375	55.5556	31.0345	37.7778	52	27.5862	7.69231	20	21.6216	22.2222	50		58.9286	17.3913	11.1111	48	47.7778
	450	60	19.0476	41.6667	39.1304	35	6.25	24	23.8095	25	33.3333		61.4286	25	11.1111	57.5	58.6207
	525	57.1429	28.5714	45.1613	26.6667	29.4118	18.75	31.0345	30.5556	16.6667	33.3333		64.0625	17.3913	12.5	38.8889	48.913
	600	44.4444	27.7778	46.6667	37.931	30	20	34.375	19.2308	25	37.5		55.0725	22.7273	12.5	44.8718	46.9388
	675	50	28.5714	42.3077	30.303	28.5714	25	32	17.8571	28.5714	25		43.8596	18.1818	12.5	37.931	41.8367
	Fig. S3E
	N (biological replicates)	0	15	30	45	60	150	225	300	375	450	525	600	675
	N1	0	66.6667	42.2222	108.696	137.037	190.909	137.037	122.222	196.296	220	204.762	137.037	166.667
	N2	0	-50	-12.5	0	-11.3636	14.7059	-5.64515	32.9546	51.2931	-7.14285	39.2857	35.4167	39.2857
	N3	0	5.88235	4.99999	6.74417	2.16216	6.57893	-1.21951	-34.5455	2	12.5	21.9355	26	14.2308
	N4	0	62.0536	81.9853	56.4655	74.5193	85.625	94.1177	57.1429	114.5	61.4131	10	56.4655	25
	N5	0	-31.3609	11.5385	23.5503	-9.25684	-32.4009	-51.7672	-14.2012	23.0769	56.1538	31.2217	33.8462	27.4725
	N6	0	-29.8246	58.7302	-23.0769	-18.3673	17.6471	2.5641	128.571	53.8462	25	275	300	400

## Sheet: Fig S6
	Fig. S6B
	N	iDA DIV9	HIPP DIV7		iDA DIV30	HIPP DIV35
	N1	104.888	825.805		400.471	1723.65
	Fig. S6D							Fig. S6E
		N (biological replicates)
	n (number of cells)	N1	N2	N3				N (biological replicates)	% of cells with ≥2-fold increase in aSyn level
	n1	0.361243	0.29037	2.12615				N1	7.97872
	n2	2.67706	1.1887	2.997				N2	5.64516
	n3	0.927577	0.401499	1.97877				N3	7.18563
	n4	0.592458	0.459895	2.65598
	n5	0.345714	0.671857	0.934585
	n6	0.821822	0.864562	1.71504
	n7	1.83669	0.401477	1.87035
	n8	0.378572	0.520354	2.4211
	n9	0.626125	0.619911	0.529453
	n10	0.921012	0.509745	2.06917
	n11	4.92653	0.866036	1.70894
	n12	0.740762	0.248362	3.81575
	n13	0.530752	0.652195	2.63048
	n14	2.95703	0.637076	2.70393
	n15	0.721062	0.353006	1.99248
	n16	0.257285	0.539415	0.952711
	n17	0.297714	0.472562	0.972518
	n18	1.31131	0.814878	2.88299
	n19	0.521556	0.875993	1.53952
	n20	1.14701	0.270964	1.15723
	n21	0.739779	1.28242	1.70334
	n22	0.219859	0.713738	0.679264
	n23	0.558337	1.57279	0.643109
	n24	4.0156	0.438731	1.55168
	n25	1.22772	1.24632	0.710033
	n26	1.94732	1.36928	1.44358
	n27	0.723566	0.8994	0.76568
	n28	0.634694	0.628694	1.20934
	n29	0.456737	3.5265	1.50893
	n30	0.681262	0.532939	0.703009
	n31	0.826233	0.767481	0.981338
	n32	0.925455	0.603131	0.788266
	n33	0.340502	0.558143	0.499848
	n34	1.55426	0.307375	1.14105
	n35	1.90298	0.466329	0.374225
	n36	1.89904	0.550099	0.447143
	n37	0.605946	0.645709	0.36757
	n38	0.44132	1.99877	0.817906
	n39	0.996139	0.80073	0.416448
	n40	0.409461	0.932182	0.933658
	n41	0.359162	1.06826	0.676077
	n42	4.51031	0.590972	0.924441
	n43	5.47763	0.479734	0.834024
	n44	0.365993	0.358581	1.24256
	n45	2.38714	1.05004	0.40828
	n46	2.00575	1.22203	0.886952
	n47	0.949915	0.569721	0.849678
	n48	2.44214	0.88398	1.45912
	n49	1.23146	0.886447	0.441104
	n50	2.43935	0.621519	0.353653
	n51	0.560646	0.594254	0.661332
	n52	0.526634	0.67498	1.5151
	n53	0.941764	0.545197	1.12562
	n54	0.738669	0.951315	2.30856
	n55	1.71357	1.00566	1.63515
	n56	0.994289	1.57039	0.448349
	n57	2.47855	0.496315	1.19581
	n58	0.439994	1.64248	0.398733
	n59	0.527064	1.23519	2.04227
	n60	1.40999	1.11007	0.996594
	n61	0.580079	0.447282	2.01584
	n62	0.190207	0.363846	1.5408
	n63	0.814792	0.723091	1.44615
	n64	0.253252	0.70436	1.0741
	n65	0.702065	0.586921	1.69915
	n66	0.355895	0.849991	1.73897
	n67	0.548555	0.99194	0.63656
	n68	0.536597	0.452747	0.646179
	n69	0.409099	0.882131	0.871743
	n70	0.29016	0.650374	0.699753
	n71	0.660538	0.872379	1.38206
	n72	0.925148	0.623858	0.995782
	n73	1.33764	1.31369	1.27465
	n74	0.86283	1.43496	2.06693
	n75	0.489463	0.546124	1.27395
	n76	0.379082	1.49164	1.17608
	n77	0.663084	0.278373	1.38991
	n78	0.689637	0.412753	2.11347
	n79	1.05659	0.650417	1.07447
	n80	1.00626	1.51284	1.46201
	n81	0.658246	0.94291	1.20728
	n82	0.602843	0.875707	0.976295
	n83	0.602311	0.741681	1.66408
	n84	0.659189	0.742489	1.73463
	n85	0.933325	0.783309	1.25077
	n86	0.534523	0.604392	0.607878
	n87	0.690616	0.493784	2.80292
	n88	0.550679	0.429772	1.76042
	n89	0.568249	0.48928	2.19177
	n90	0.83733	0.628432	2.15718
	n91	0.903544	0.808492	1.50231
	n92	1.02722	0.8864	0.346953
	n93	0.327405	0.20425	1.79141
	n94	0.650322	0.611094	1.58801
	n95	0.590368	0.615315	2.51001
	n96	0.299717	0.722317	1.23017
	n97	0.466445	0.77794	1.66395
	n98	0.414621	0.465169	0.67672
	n99	0.188349	0.627807	1.33326
	n100	0.786436	0.551285	1.99149
	n101	3.11139	0.258825	1.63995
	n102	0.889319	0.741562	0.751842
	n103	0.456079	0.285918	1.04024
	n104	0.719722	1.27139	1.44091
	n105	1.36165	0.244075	1.83018
	n106	0.609059	0.590563	1.28584
	n107	1.32767	0.392504	1.33226
	n108	0.510059	0.329233	1.00069
	n109	0.495762	1.0718	0.661565
	n110	0.850476	0.586788	1.7657
	n111	1.19471	0.9131	1.1129
	n112	0.367945	1.23391	0.626237
	n113	0.505244	0.660733	1.35638
	n114	0.584271	0.828482	1.02767
	n115	0.640736	1.48401	0.5071
	n116	1.07397	1.0022	1.20291
	n117	0.560863	2.70317	0.666867
	n118	0.768719	0.693287	0.841703
	n119	0.693809	1.37574	0.356053
	n120	0.588502	1.1547	0.806574
	n121	1.68742	2.41203	0.769627
	n122	0.605646	1.44894	0.496591
	n123	0.459201	0.939545	0.616763
	n124	0.763682	0.524151	1.16156
	n125	2.03075	1.74567	0.620134
	n126	0.713211	1.42552	0.755626
	n127	0.810842	1.90938	1.37917
	n128	0.631267	0.403125	0.983328
	n129	1.23061	1.82738	1.06511
	n130	0.950342	2.27309	0.717283
	n131	0.59709	0.779076	1.10095
	n132	0.798863	0.825468	0.592024
	n133	0.432649	1.40282	0.599906
	n134	1.60277	0.282046	0.594873
	n135	1.45767	1.83115	1.28785
	n136	1.2662	1.01285	0.587397
	n137	0.646398	0.86209	0.294687
	n138	0.681413	1.80769	0.243336
	n139	1.268	0.800716	0.519726
	n140	1.35028	3.1527	0.819129
	n141	0.480576	1.27587	0.945577
	n142	0.756688	2.04938	0.856513
	n143	0.538194	0.859495	1.00094
	n144	0.350597	1.42516	0.973207
	n145	1.89074	1.19108	1.14653
	n146	4.7195	0.673151	0.902611
	n147	0.467622	0.280958	0.506231
	n148	0.671703	0.262458	1.54661
	n149	1.61959	0.966629	1.45456
	n150	0.392271	0.894711	1.40518
	n151	2.6496	0.72333	1.50765
	n152	1.16275	1.00935	0.862206
	n153	0.975945	1.59079	0.222723
	n154	0.269959	1.59339	0.866897
	n155	0.17246	0.817397	0.279485
	n156	0.525823	1.01021	1.45368
	n157	0.773261	1.58679	1.76716
	n158	1.63216	3.43704	0.960606
	n159	0.446808	1.12368	0.675011
	n160	0.650864	1.70055	0.670333
	n161	0.588374	1.13719	0.664009
	n162	0.630515	6.83178	0.467954
	n163	0.660873	1.1914	0.459566
	n164	0.523441	2.35284	0.583748
	n165	0.661063	0.77622	0.555498
	n166	0.72076	1.51603	0.837892
	n167	0.331531	0.374824	0.420848
	n168	1.5157	0.797236	0.470633
	n169	0.420112	1.46283	0.530227
	n170	1.42448	0.682519	0.764776
	n171	0.892141	0.864562	0.828993
	n172	1.93215	3.21221	0.847587
	n173	0.919415	0.975866	1.32421
	n174	1.44401	1.90234	0.43058
	n175	0.929397	4.35757	0.56417
	n176	0.645113	1.2812	0.64631
	n177	0.652803	1.15736	1.04238
	n178	1.89833	1.825	0.462799
	n179	0.462975	0.967158	0.158463
	n180	1.37691	0.993774	0.298685
	n181	0.925436	0.657192	0.613751
	n182	1.99327	0.503611	0.603768
	n183	1.13022	0.971085	0.527619
	n184	0.701099	1.11496	0.362409
	n185	0.501966	0.500161	0.410858
	n186	1.42791	0.71414	1.02159
	n187	1.55731	2.59375	1.16458
	n188	1.14309	1.01174	0.514839
	n189		0.751093	0.279656
	n190		0.305994	1.09008
	n191		0.593333	0.386521
	n192		0.45853	0.930563
	n193		0.855268	1.30308
	n194		1.96879	0.437676
	n195		1.92315	0.360031
	n196		0.622724	0.784616
	n197		0.703944	1.23389
	n198		1.15082	0.575533
	n199		0.908127	0.323401
	n200		0.528181	0.797628
	n201		0.516195	0.725879
	n202		1.26633	0.295624
	n203		0.376701	0.506245
	n204		2.09972	0.403418
	n205		1.70957	0.433382
	n206		0.443086	0.61797
	n207		1.36346	0.636981
	n208		0.456975	0.615949
	n209		0.291474	0.724014
	n210		0.590967	0.578087
	n211		0.369366	0.634054
	n212		1.67486	0.493149
	n213		0.569225	0.598697
	n214		1.36103	0.767122
	n215		0.275688	0.523783
	n216		1.04184	0.432342
	n217		1.02795	1.33778
	n218		0.652754	0.699391
	n219		1.26087	1.13871
	n220		1.65958	0.356156
	n221		1.10028	0.648004
	n222		0.805007	0.619659
	n223		0.858483	0.69743
	n224		0.972074	0.568713
	n225		0.739702	0.876547
	n226		0.595722	0.730039
	n227		0.699732	1.28062
	n228		0.748712	0.758406
	n229		0.625869	1.23576
	n230		1.09464	0.606523
	n231		0.881348	1.23219
	n232		0.89335	0.960919
	n233		1.43087	0.478986
	n234		1.35962	0.647971
	n235		0.891431	0.783234
	n236		0.593211	0.455895
	n237		0.706954	1.58883
	n238		1.47866	0.532623
	n239		0.119924	0.758425
	n240		2.58303	0.738321
	n241		0.692773	0.546749
	n242		0.703626	1.05049
	n243		0.904142	1.92036
	n244		0.793363	0.570285
	n245		0.905323	0.562843
	n246		1.52345	1.74092
	n247		1.15578	2.10414
	n248		1.83163	1.1557
	n249			1.06243
	n250			0.749423
	n251			0.500075
	n252			0.591977
	n253			0.538838
	n254			0.557979
	n255			0.483456
	n256			0.670036
	n257			0.624663
	n258			0.876724
	n259			0.661191
	n260			0.426279
	n261			0.401136
	n262			0.455518
	n263			0.568905
	n264			1.10489
	n265			0.326609
	n266			0.390123
	n267			0.700392
	n268			1.53558
	n269			0.872946
	n270			0.65543
	n271			0.999348
	n272			0.996273
	n273			1.06624
	n274			0.959389
	n275			0.892035
	n276			0.727313
	n277			0.580026
	n278			0.85043
	n279			0.271264
	n280			0.539828
	n281			0.357946
	n282			0.360432
	n283			0.317529
	n284			0.644948
	n285			0.397079
	n286			0.390959
	n287			0.49323
	n288			0.280679
	n289			0.345681
	n290			0.572359
	n291			0.598232
	n292			1.44786
	n293			1.04744
	n294			0.916446
	n295			1.02927
	n296			0.283434
	n297			1.0681
	n298			0.321675
	n299			0.703237
	n300			0.657039
	n301			0.342168
	n302			0.287264
	n303			0.557091
	n304			0.406683
	n305			0.382239
	n306			0.235685
	n307			1.82149
	n308			1.2836
	n309			1.887
	n310			1.8093
	n311			0.499576
	n312			1.35989
	n313			2.79835
	n314			2.68504
	n315			0.278671
	n316			0.843196
	n317			0.829664
	n318			0.960605
	n319			0.27176
	n320			1.1467
	n321			0.999004
	n322			1.30989
	n323			1.58918
	n324			2.38102
	n325			2.24786
	n326			0.965597
	n327			2.92408
	n328			1.96836
	n329			1.43763
	n330			1.28
	n331			1.57002
	n332			1.14594
	n333			1.95185
	n334			0.451105
